# Supplementary material for: Carnation-like Morphology of BiVO4-7 Enables Sensitive Photoelectrochemical Determination of Cr(VI) in the Food and Environment
Source: Biosensors (Basel). 2022 Feb 19;12(2):130. doi: 10.3390/bios12020130 (PMC8870108; doi:10.3390/bios12020130)
Supplement: Supplementary file 1 [file biosensors-12-00130-s001.zip]

Archive with 1 entries (1 files):
- biosensors-1582631-supplementary.pdf
